# Supplementary material for: Exploring the Needs and Expectations of Expectant and New Parents for an mHealth Application to Support the First 1000 Days of Life: Steps toward a Co-Design Approach
Source: Int J Environ Res Public Health. 2023 Jan 10;20(2):1227. doi: 10.3390/ijerph20021227 (PMC9858695; doi:10.3390/ijerph20021227)
Supplement: Supplementary file 1 [file ijerph-20-01227-s001.zip]

Archive with 1 entries (1 files):
- ijerph-2095054-supplementary.pdf
